# Supplementary material for: A Dynamic Transmission Model to Evaluate the Effectiveness of Infection Control Strategies
Source: Open Forum Infect Dis. 2017 Feb 10;4(1):ofw247. doi: 10.1093/ofid/ofw247 (PMC5499871; doi:10.1093/ofid/ofw247)
Supplement: ofw247_suppl_supplementaryfiles [file ofw247_suppl_supplementaryfiles.zip]

Archive with 31 entries (31 files):
- RawEvent.h
- RawEventList.h
- SortedList.h
- util.h
- Utility.h
- Vector.h
- Array.h
- Counter.h
- Episode.h
- EpisodeEvent.h
- EpisodeSampler.h
- Event.h
- EventCoding.h
- EventStack.h
- GibbsParameterSampler.h
- History.h
- icuhier.cc
- icumrsa.cc
- infect.h
- Integer.h
- IntMap.h
- Likelihood.h
- List.h
- Map.h
- MetroParameterSampler.h
- Model.h
- MVNormalRandom.h
- Object.h
- ParameterSampler.h
- Patient.h
- Random.h
