# Supplementary material for: A Dynamic Transmission Model to Evaluate the Effectiveness of Infection Control Strategies
Source: Open Forum Infect Dis. 2017 Feb 10;4(1):ofw247. doi: 10.1093/ofid/ofw247 (PMC5499871; doi:10.1093/ofid/ofw247)
Supplement: ofw247_suppl_supplementaryfiles [file ofw247_suppl_supplementaryfiles.zip › util.h]

#ifndef _UTIL_DEFINED

	#define _UTIL_DEFINED
	
/*
	#include <string.h>
	#include <time.h>

//	#include <stdio.h>
//	#include <iostream>
	#include <sstream>
	#include <exception>
*/

	#include <stdlib.h>
	#include <math.h>
	#include <stdexcept>
	using namespace std;

	namespace util
	{
		#include "Object.h"
		#include "Integer.h"
		#include "Event.h"
		#include "Array.h"
		#include "Vector.h"
		#include "Map.h"
		#include "IntMap.h"
		#include "List.h"
		#include "SortedList.h"
		#include "Utility.h"
		#include "Random.h"
		#include "MVNormalRandom.h"
	}

	using namespace util;
#endif
