# Supplementary material for: A Dynamic Transmission Model to Evaluate the Effectiveness of Infection Control Strategies
Source: Open Forum Infect Dis. 2017 Feb 10;4(1):ofw247. doi: 10.1093/ofid/ofw247 (PMC5499871; doi:10.1093/ofid/ofw247)
Supplement: ofw247_suppl_supplementaryfiles [file ofw247_suppl_supplementaryfiles.zip › icuhier.cc]

#include <stdio.h>
#include <iostream>
#include <fstream>

#include "infect.h"

int main(int argc, char *argv[])
{
	try
	{
	// Set unit and initial parameter information, and input files.

		int nsims = 100;

		int npar = 8;
		double initpar[] = {0.00001, 0.05, 0.95, -6, 0, 0.01, 0, 0.005};
		int max = 0;

		int nunits = 18;
		int unit[] = {1, 16, 29, 31, 33, 58, 69, 74, 82, 83, 84, 88, 91, 99, 106, 112, 113, 114};
		int treat[] = {0, 1, 0, 1, 1, 0, 1, 0, 1, 1, 1, 0, 0, 1, 0, 1, 1, 0 };

		int seed = 1;
		double midtime = 0;

		ifstream binfile;
		ifstream ainfile;
		stringstream errstream(stringstream::out);

	// Read command line options.

		switch(argc)
		{
		case 5: sscanf(argv[4],"%d",&seed);

		case 4: sscanf(argv[3],"%d",&nsims);

		case 3: binfile.open(argv[1]);
			ainfile.open(argv[2]);
			break;

		default:
			cerr << "Usage: icuhier before.file after.file [nsims] [seed]\n";
			exit(1);
		}

		MVNormalRandom *r = new MVNormalRandom(seed);

	// Read data and set up histories.

		RawEventList **rel = RawEventList::read(binfile,1000,errstream);
		History ***hist = new History**[nunits];
		for (int i=0; i<nunits; i++)
			hist[i] = new History*[2];

		double big = -10000000;
		double small = 10000000;

		for (int i=0; i<nunits; i++)
		{
			hist[i][0] = new History(rel[unit[i]],errstream);
			if (small > hist[i][0]->firstEvent()->getTime())
				small = hist[i][0]->firstEvent()->getTime();
		}

		rel = RawEventList::read(ainfile,1000,errstream);
		for (int i=0; i<nunits; i++)
		{
			hist[i][1] = new History(rel[unit[i]],errstream);
			if (big < hist[i][1]->lastEvent()->getTime())
				big = hist[i][1]->lastEvent()->getTime();
		}

		midtime = (big+small)/2;

	// Set up models and samplers with initial parameters.

		double ***param = new double**[nunits];
		Model ***model = new Model**[nunits];
		EpisodeSampler ***eps = new EpisodeSampler**[nunits];
		GibbsParameterSampler ***gps = new GibbsParameterSampler**[nunits];
		MetroParameterSampler ***mps = new MetroParameterSampler**[nunits];

		for (int i=0; i<nunits; i++)
		{
			param[i] = new double *[2];
			model[i] = new Model*[2];
			eps[i] = new EpisodeSampler*[2];
			gps[i] = new GibbsParameterSampler*[2];
			mps[i] = new MetroParameterSampler*[2];

			for (int j=0; j<2; j++)
			{
				param[i][j] = new double[npar];
				for (int k=0; k<npar; k++)
					param[i][j][k] = initpar[k];
				model[i][j] = new Model(param[i][j]);
				model[i][j]->setInterceptTime(midtime);

				eps[i][j] = new EpisodeSampler(hist[i][j],model[i][j],r);
				gps[i][j] = new GibbsParameterSampler(hist[i][j],model[i][j],r);
				mps[i][j] = new MetroParameterSampler(hist[i][j],model[i][j],r);
			}
		}

	// Set up parameters for hieararchical model for colonization rates.
	
		double beta = 0.00;
		double *mu = new double[2];
		mu[0] = mu[1] = -6;
		double **sigma = new double*[2];
		sigma[0] = new double[2];
		sigma[1] = new double[2];
		sigma[0][0] = sigma[1][1] = 1;
		sigma[1][0] = sigma[0][1] = 0;
		double *mus = new double[2];
		int ncolupdates = 10;

		double **data = new double*[nunits];
		for (int i=0; i<nunits; i++)
			data[i] = new double[2];

		double psidi = 1;
		double lambda = nunits;
		double nu = nunits;
		double *xbar = new double[2];
		double **psi = new double*[2];
		psi[0] = new double[2];
		psi[1] = new double[2];

	// Variables needed in main loop.

		double oldl[2] = {0,0};
		double newl[2] = {0,0};

	// Run simulations.

		for (int s=0; s<nsims; s++)
		{

		// Sample episodes.

			for (int i=0; i<nunits; i++)
			{
				eps[i][0]->sampleEpisodes(max,model[i][0]->getImportation(), model[i][0]->instCol(midtime),model[i][0]->getDecolonization());
				eps[i][1]->sampleEpisodes(max,model[i][1]->getImportation(), model[i][1]->instCol(midtime),model[i][1]->getDecolonization());
			}

		// Sample false negatives.

			double fna = 1;
			double fnb = 1;

			for (int i=0; i<nunits; i++)
			{
				gps[i][0]->getCounter()->countFalseNegStats(&fna,&fnb);
				gps[i][1]->getCounter()->countFalseNegStats(&fna,&fnb);
			}

			double fn = r->rbeta(fna,fnb);

			for (int i=0; i<nunits; i++)
			{
				model[i][0]->setFalseNeg(fn);
				model[i][1]->setFalseNeg(fn);
			}

		// Sample importation parameters.

/*
			for (int i=0; i<nunits; i++)
			{
				double impa = 1;
				double impb = 1;

				gps[i][0]->getCounter()->countImportationStats(&impa,&impb);
				gps[i][1]->getCounter()->countImportationStats(&impa,&impb);

				double imp = r->rbeta(impa,impb);

				model[i][0]->setImportation(imp);
				model[i][1]->setImportation(imp);
			}
*/

			int nimpmetro = 10;
			double oca = 1;
			double ocb = 1;
			double oda = 1;
			double odb = 1;
			double ocsig = 0.1;
			double odsig = 0.1;

			for (int i=0; i<nunits; i++)
			{
				double oc = model[i][0]->getOutCol();
				double od = model[i][0]->getOutDecol();

				double f = r->logdgamma(oc,oca,odb) + r->logdgamma(od,oda,odb);
				f += mps[i][0]->getLikelihood()->logLikeAdmit();
				f += mps[i][1]->getLikelihood()->logLikeAdmit();

				for (int j=0; j<nimpmetro; j++)
				{
					double newoc = oc + r->rnorm(0,ocsig);
					double newod = od + r->rnorm(0,odsig);

					if (newoc <= 0 || newod <= 0)
						continue;

					model[i][0]->setOutColDecol(newoc,newod);
					model[i][1]->setOutColDecol(newoc,newod);

					double newf = r->logdgamma(newoc,oca,ocb) + r->logdgamma(newod,oda,odb);
					newf += mps[i][0]->getLikelihood()->logLikeAdmit();
					newf += mps[i][1]->getLikelihood()->logLikeAdmit();
					
					if (log(r->runif()) < newf - f)
					{
						oc = newoc;
						od = newod;
						f = newf;
					}
					else
					{
						model[i][0]->setOutColDecol(oc,od);
						model[i][1]->setOutColDecol(oc,od);
					}
				}
			}

		// Sample intial probability.

			for (int i=0; i<nunits; i++)
			{
				gps[i][0]->sampleProbInsitu(max,1,1);
				gps[i][1]->sampleProbInsitu(max,1,1);
			}

		// Sample decolonization  rates.

			for (int i=0; i<nunits; i++)
			{
				double deca = 1;
				double decb = 1;

				gps[i][0]->getCounter()->countDecolonizationStats(&deca,&decb);
				gps[i][1]->getCounter()->countDecolonizationStats(&deca,&decb);

				double dec = r->rgamma(deca,decb);

				model[i][0]->setDecolonization(dec);
				model[i][1]->setDecolonization(dec);
			}

		// Sample colonizations.

			for (int i=0; i<nunits; i++)
			{
				mus[0] = mu[0];
				mus[1] = mu[1] + treat[i] * beta;

				double a0 = 2;
				double b0 = 1;
				double a1 = 2;
				double b1 = 1;
				
				gps[i][0]->getCounter()->countColonizationStats(&a0,&b0);
				gps[i][1]->getCounter()->countColonizationStats(&a1,&b1);

				for (int k=0; k<ncolupdates; k++)
				{
					oldl[0] = model[i][0]->getColonization();
					oldl[1] = model[i][1]->getColonization();
					newl[0] = r->rgamma(a0,b0);
					newl[1] = r->rgamma(a1,b1);

					double accept = 0;

					accept -= r->logdmvlognorm(oldl,2,mus,sigma);
					accept -= -r->logdgamma(oldl[0],2,1);
					accept -= -r->logdgamma(oldl[1],2,1);

					accept += r->logdmvlognorm(newl,2,mus,sigma);
					accept += -r->logdgamma(newl[0],2,1);
					accept += -r->logdgamma(newl[1],2,1);

					if (log(r->runif()) < accept)
					{
						model[i][0]->setColonization(newl[0]);
						model[i][1]->setColonization(newl[1]);
					}
				}
			}

		// Sample hierarchical MVNormal parameters.

			for (int i=0; i<nunits; i++)
			{
				data[i][0] = log(model[i][0]->getColonization());
				data[i][1] = log(model[i][1]->getColonization());
				data[i][1] -= beta * treat[i];
			}

			xbar[0] = xbar[1] = 0;
			psi[0][1] = psi[1][0] = 0;
			psi[0][0] = psi[1][1] = psidi;
			
			for (int i=0; i<nunits; i++)
			{
				xbar[0] += data[i][0];
				xbar[1] += data[i][1];
			}

			xbar[0] /= lambda;
			xbar[1] /= lambda;

			for (int i=0; i<nunits; i++)
				for (int j=0; j<2; j++)
					for (int k=0; k<2; k++)
						psi[j][k] += (data[i][j] - xbar[j]) * (data[i][k]-xbar[k]) ;
			
			r->rnorminvwishart(mu,sigma,2,xbar,lambda,nu,psi);

			for (int i=0; i<nunits; i++)
				data[i][1] += beta * treat[i];

			double mb = 0;
			double sb = 0;
			double nb = 0;

			for (int i=0; i<nunits; i++)
			{
				if (treat[i] == 1)
				{
					double x = data[i][1] - mu[1];
					mb += x;
					sb += x*x;
					nb += 1;
				}
			}

			mb = mb/nb;
			sb = (sb - nb*mb*mb) / (nb-1) / nb;
	
			beta = r->rnorm(mb,sb);

		// Report results.

			printf("HIERPAR\t\t");
			printf("%8.5f %8.5f %8.5f \t",mu[0],mu[1],beta);
			printf("%8.5f %8.5f %8.5f \t",sigma[0][0],sigma[1][1],sigma[0][1]/sqrt(sigma[0][0]*sigma[1][1]));
			cout << "\n";

			for (int i=0; i<nunits; i++)
			{
				model[i][0]->getParameters(param[i][0]);
				model[i][1]->getParameters(param[i][1]);
			}

			for (int i=0; i<nunits; i++)
			{
				cout << "\t";
				printf("%2d %2d 0\t",unit[i],treat[i]);
				for (int j=0; j<npar; j++)
					printf("%8.5f ",param[i][0][j]);
				cout << "\n";

				cout << "\t";
				printf("%2d %2d 1\t",unit[i],treat[i]);
				for (int j=0; j<npar; j++)
					printf("%8.5f ",param[i][1][j]);
				cout << "\n";
			}

			cout.flush();
		}

	}
	catch (exception *e)
	{
		cerr << "Exception:\n\n";
		cerr << e->what();
	}
}
