# Supplementary material for: A Dynamic Transmission Model to Evaluate the Effectiveness of Infection Control Strategies
Source: Open Forum Infect Dis. 2017 Feb 10;4(1):ofw247. doi: 10.1093/ofid/ofw247 (PMC5499871; doi:10.1093/ofid/ofw247)
Supplement: ofw247_suppl_supplementaryfiles [file ofw247_suppl_supplementaryfiles.zip › Integer.h]

class Integer : public Object
{
public:
	int value;

	Integer(int x) : Object()
	{
		value = x;
	}

	string className()
	{
		return "Integer";
	}

	void write(ostream &os)
	{
		os << value;
	}
};
