# Supplementary material for: A Dynamic Transmission Model to Evaluate the Effectiveness of Infection Control Strategies
Source: Open Forum Infect Dis. 2017 Feb 10;4(1):ofw247. doi: 10.1093/ofid/ofw247 (PMC5499871; doi:10.1093/ofid/ofw247)
Supplement: ofw247_suppl_supplementaryfiles [file ofw247_suppl_supplementaryfiles.zip › MetroParameterSampler.h]

class MetroParameterSampler : public ParameterSampler
{
private:
	double alphasig;
	double betasig;
	double ocsig;
	double odsig;

	Likelihood *l;

public:
	MetroParameterSampler(History *h, Model *mod, Random *rand) : ParameterSampler(h,mod,rand)
	{
		l = new Likelihood(h,mod);
		alphasig = 1;
		betasig = 0.001;
		ocsig = 0.1;
		odsig = 0.1;
	}

	MetroParameterSampler(Model **mods, int nmods, EpisodeEvent **pts, Random *rand) : ParameterSampler(mods,nmods,pts,rand)
	{
		l = new Likelihood(mods,nmods,pts);
		alphasig = 1;
		betasig = 0.01;
		ocsig = 0.1;
		odsig = 0.1;
	}

	Likelihood *getLikelihood()
	{
		return l;
	}

	void sampleOutColDecol(int max, int nmetro, double oca, double ocb, double oda, double odb)
	{
		double oc = m[0]->getOutCol();
		double od = m[0]->getOutDecol();
		double f = ( max ? 0 : r->logdgamma(oc,oca,ocb) + r->logdgamma(od,oda,odb) );
		f += l->logLikeAdmit();

		for (int i=0; i<nmetro; i++)
		{
			double newoc = oc + r->rnorm(0,ocsig);
			double newod = od + r->rnorm(0,odsig);

			if (newoc > 0 && newod > 0)
			{
				for (int i=0; i<n; i++)
					m[i]->setOutColDecol(newoc,newod);

				double newf = ( max ? 0 : r->logdgamma(newoc,oca,odb) + r->logdgamma(newod,oda,odb) );
				newf += l->logLikeAdmit(); 

				if ((max ? 0 : log(r->runif())) < newf - f)
				{
					oc = newoc;
					od = newod;
					f = newf;
				}
				else
				{
					for (int i=0; i<n; i++)
						m[i]->setOutColDecol(oc,od);
				}
                	}
		}
	}

	void sampleOutColDecol(int i, int max, int nmetro, double oca, double ocb, double oda, double odb)
	{
		double oc = m[i]->getOutCol();
		double od = m[i]->getOutDecol();
		double f = ( max ? 0 : r->logdgamma(oc,oca,ocb) + r->logdgamma(od,oda,odb) );
		f += l->logLikeAdmit(i);

		for (int j=0; j<nmetro; j++)
		{
			double newoc = oc + r->rnorm(0,ocsig);
			double newod = od + r->rnorm(0,odsig);

			if (newoc > 0 && newod > 0)
			{
				m[i]->setOutColDecol(newoc,newod);

				double newf = ( max ? 0 : r->logdgamma(newoc,oca,odb) + r->logdgamma(newod,oda,odb) );
				newf += l->logLikeAdmit(i); 

				if ((max ? 0 : log(r->runif())) < newf - f)
				{
					oc = newoc;
					od = newod;
					f = newf;
				}
				else
				{
					m[i]->setOutColDecol(oc,od);
				}
                	}
		}
	}

	void sampleColonization(int max, int nmetro, double imu, double isig, double smu, double ssig)
	{
		double alpha = m[0]->getColIntercept();
		double beta = m[0]->getColSlope();

		double f = max ? 0 : r->logdnorm(alpha,imu,isig) + r->logdnorm(beta,smu,ssig);
		f += l->logLike();

		for (int j=0; j<nmetro; j++)
		{
			double newalpha = alpha + r->rnorm(0,alphasig);
			double newbeta = beta + r->rnorm(0,betasig);
			for (int i=0; i<n; i++)
				m[i]->setColIntSlope(newalpha,newbeta);

			double newf = max ? 0 : r->logdnorm(newalpha,imu,isig) + r->logdnorm(newbeta,smu,ssig);
			newf += l->logLike();

			if ( (max ? 0 : log(r->runif())) < newf - f)
			{
				alpha = newalpha;
				beta = newbeta;
				f = newf;
			}
			else
			{
				for (int i=0; i<n; i++)
					m[i]->setColIntSlope(alpha,beta);
			}
		}
	}

	void sampleColonization(int i, int max, int nmetro, double imu, double isig, double smu, double ssig)
	{
		double alpha = m[i]->getColIntercept();
		double beta = m[i]->getColSlope();

		double f = max ? 0 : r->logdnorm(alpha,imu,isig) + r->logdnorm(beta,smu,ssig);
		f += l->logLikeCol(i);

		for (int j=0; j<nmetro; j++)
		{
			double newalpha = alpha + r->rnorm(0,alphasig);
			double newbeta = beta + r->rnorm(0,betasig);
			m[i]->setColIntSlope(newalpha,newbeta);

			double newf = max ? 0 : r->logdnorm(newalpha,imu,isig) + r->logdnorm(newbeta,smu,ssig);
			newf += l->logLikeCol(i);

			if ( (max ? 0 : log(r->runif())) < newf - f)
			{
				alpha = newalpha;
				beta = newbeta;
				f = newf;
			}
			else
			{
				m[i]->setColIntSlope(alpha,beta);
			}
		}
	}

	void sampleColonization(int max, int nmetro, double imu, double isig)
	{
		double alpha = m[0]->getColIntercept();

		double f = max ? 0 : r->logdnorm(alpha,imu,isig);
		f += l->logLikeCol();

		for (int j=0; j<nmetro; j++)
		{
			double newalpha = alpha + r->rnorm(0,alphasig);
			for (int i=0; i<n; i++)
				m[i]->setColIntSlope(newalpha,0);

			double newf = max ? 0 : r->logdnorm(newalpha,imu,isig);
			newf += l->logLikeCol();

			if ( (max ? 0 : log(r->runif())) < newf - f)
			{
				alpha = newalpha;
				f = newf;
			}
			else
			{
				for (int i=0; i<n; i++)
					m[i]->setColIntSlope(alpha,0);
			}
		}
	}

	void sampleColonization(int i, int max, int nmetro, double imu, double isig)
	{
		double alpha = m[i]->getColIntercept();

		double f = max ? 0 : r->logdnorm(alpha,imu,isig);
		f += l->logLikeCol(i);

		for (int j=0; j<nmetro; j++)
		{
			double newalpha = alpha + r->rnorm(0,alphasig);
			m[i]->setColIntSlope(newalpha,0);

			double newf = max ? 0 : r->logdnorm(newalpha,imu,isig);
			newf += l->logLikeCol(i);

			if ( (max ? 0 : log(r->runif())) < newf - f)
			{
				alpha = newalpha;
				f = newf;
			}
			else
			{
				m[i]->setColIntSlope(alpha,0);
			}
		}
	}

};
