# Supplementary material for: A Dynamic Transmission Model to Evaluate the Effectiveness of Infection Control Strategies
Source: Open Forum Infect Dis. 2017 Feb 10;4(1):ofw247. doi: 10.1093/ofid/ofw247 (PMC5499871; doi:10.1093/ofid/ofw247)
Supplement: ofw247_suppl_supplementaryfiles [file ofw247_suppl_supplementaryfiles.zip › Patient.h]

class Episode;

class Patient : public Object
{
friend class RawEventList;

private:
	int index;

	Episode *h;
	Episode *t;

public:
	Patient(int id)
	{
		index = id;
		h = 0;
		t = 0;
	}

	int id()
	{	
		return index;
	}

	string className()
	{
		return "Patient";
	}

	Episode *firstEpisode()
	{
		return h;
	}

	void write(ostream &os);
};
